# Supplementary material for: Microcapsule-Based Dose-Dependent Regulation of the Lifespan and Behavior of Adipose-Derived MSCs as a Cell-Mediated Delivery System: In Vitro Study
Source: Int J Mol Sci. 2022 Dec 24;24(1):292. doi: 10.3390/ijms24010292 (PMC9820487; doi:10.3390/ijms24010292)
Supplement: Supplementary file 1 [file ijms-24-00292-s001.zip]

Archive with 1 entries (1 files):
- ijms-2096547-supplementary.pdf
